# Supplementary material for: Adaptation of the Protocol for the Isolation of Biotinylated Protein Complexes for Drosophila melanogaster Tissues
Source: Int J Mol Sci. 2025 Aug 19;26(16):8009. doi: 10.3390/ijms26168009 (PMC12386920; doi:10.3390/ijms26168009)
Supplement: Supplementary file 1 [file ijms-26-08009-s001.zip]

Archive with 2 entries (2 files):
- Supplementary Methods.pdf
- WesternsSupplementary.pdf
